# Supplementary material for: Cryo-EM reconstructions of inhibitor-bound SMG1 kinase reveal an autoinhibitory state dependent on SMG8
Source: eLife. 2021 Oct 26;10:e72353. doi: 10.7554/eLife.72353 (PMC8592573; doi:10.7554/eLife.72353)
Supplement: Figure 1—source data 1. [file elife-72353-fig1-data1.zip]

Archive with 11 entries (8 files):
- figure_1_source_data/
- figure_1_source_data/.DS_Store
- __MACOSX/
- __MACOSX/figure_1_source_data/
- __MACOSX/figure_1_source_data/._.DS_Store
- figure_1_source_data/source_fig1.pdf
- __MACOSX/figure_1_source_data/._source_fig1.pdf
- figure_1_source_data/fig_1.tif
- __MACOSX/figure_1_source_data/._fig_1.tif
- figure_1_source_data/fig_1.jpg
- __MACOSX/figure_1_source_data/._fig_1.jpg
