# Supplementary material for: Cryo-EM reconstructions of inhibitor-bound SMG1 kinase reveal an autoinhibitory state dependent on SMG8
Source: eLife. 2021 Oct 26;10:e72353. doi: 10.7554/eLife.72353 (PMC8592573; doi:10.7554/eLife.72353)
Supplement: Figure 1—figure supplement 2—source data 1. [file elife-72353-fig1-figsupp2-data1.zip]

Archive with 43 entries (30 files):
- figure_1_supp2_source_data/
- figure_1_supp2_source_data/source_data_edited.png
- __MACOSX/
- __MACOSX/figure_1_supp2_source_data/
- __MACOSX/figure_1_supp2_source_data/._source_data_edited.png
- figure_1_supp2_source_data/.DS_Store
- __MACOSX/figure_1_supp2_source_data/._.DS_Store
- figure_1_supp2_source_data/panel_C/
- figure_1_supp2_source_data/panel_C/fig1_supp2_C.tif
- __MACOSX/figure_1_supp2_source_data/panel_C/
- __MACOSX/figure_1_supp2_source_data/panel_C/._fig1_supp2_C.tif
- figure_1_supp2_source_data/panel_C/.DS_Store
- __MACOSX/figure_1_supp2_source_data/panel_C/._.DS_Store
- figure_1_supp2_source_data/panel_C/fig1_supp2_C.scn
- __MACOSX/figure_1_supp2_source_data/panel_C/._fig1_supp2_C.scn
- figure_1_supp2_source_data/panel_D/
- figure_1_supp2_source_data/panel_D/.DS_Store
- __MACOSX/figure_1_supp2_source_data/panel_D/
- __MACOSX/figure_1_supp2_source_data/panel_D/._.DS_Store
- figure_1_supp2_source_data/panel_D/fig1_supp2_D.tif
- __MACOSX/figure_1_supp2_source_data/panel_D/._fig1_supp2_D.tif
- figure_1_supp2_source_data/panel_D/fig1_supp2_D.scn
- __MACOSX/figure_1_supp2_source_data/panel_D/._fig1_supp2_D.scn
- figure_1_supp2_source_data/panel_E/
- figure_1_supp2_source_data/panel_E/.DS_Store
- __MACOSX/figure_1_supp2_source_data/panel_E/
- __MACOSX/figure_1_supp2_source_data/panel_E/._.DS_Store
- figure_1_supp2_source_data/panel_E/fig1_supp2_E.tif
- __MACOSX/figure_1_supp2_source_data/panel_E/._fig1_supp2_E.tif
- figure_1_supp2_source_data/panel_E/fig1_supp2_E.scn
- __MACOSX/figure_1_supp2_source_data/panel_E/._fig1_supp2_E.scn
- figure_1_supp2_source_data/panel_B/
- figure_1_supp2_source_data/panel_B/fig_1_supp2_B.scn
- __MACOSX/figure_1_supp2_source_data/panel_B/
- __MACOSX/figure_1_supp2_source_data/panel_B/._fig_1_supp2_B.scn
- figure_1_supp2_source_data/panel_B/fig_1_supp2_B.tif
- __MACOSX/figure_1_supp2_source_data/panel_B/._fig_1_supp2_B.tif
- figure_1_supp2_source_data/panel_A/
- figure_1_supp2_source_data/panel_A/fig_1_supp2_A.jpg
- __MACOSX/figure_1_supp2_source_data/panel_A/
- __MACOSX/figure_1_supp2_source_data/panel_A/._fig_1_supp2_A.jpg
- figure_1_supp2_source_data/panel_A/fig_1_supp2_A.tif
- __MACOSX/figure_1_supp2_source_data/panel_A/._fig_1_supp2_A.tif
