# Supplementary material for: Cryo-EM reconstructions of inhibitor-bound SMG1 kinase reveal an autoinhibitory state dependent on SMG8
Source: eLife. 2021 Oct 26;10:e72353. doi: 10.7554/eLife.72353 (PMC8592573; doi:10.7554/eLife.72353)
Supplement: Figure 4—source data 2. [file elife-72353-fig4-data2.zip]

Archive with 9 entries (6 files):
- figure_4_source_data/
- figure_4_source_data/Fig_4_In.tif
- __MACOSX/
- __MACOSX/figure_4_source_data/
- __MACOSX/figure_4_source_data/._Fig_4_In.tif
- figure_4_source_data/Fig_4_E.tif
- __MACOSX/figure_4_source_data/._Fig_4_E.tif
- figure_4_source_data/source_fig4.pdf
- __MACOSX/figure_4_source_data/._source_fig4.pdf
