# Supplementary material for: Cryo-EM reconstructions of inhibitor-bound SMG1 kinase reveal an autoinhibitory state dependent on SMG8
Source: eLife. 2021 Oct 26;10:e72353. doi: 10.7554/eLife.72353 (PMC8592573; doi:10.7554/eLife.72353)
Supplement: Figure 4—figure supplement 4—source data 1. [file elife-72353-fig4-figsupp4-data1.zip]

Archive with 15 entries (8 files):
- figure_4_supp4_source_data/
- figure_4_supp4_source_data/source_fig4_supp4.pdf
- __MACOSX/
- __MACOSX/figure_4_supp4_source_data/
- __MACOSX/figure_4_supp4_source_data/._source_fig4_supp4.pdf
- figure_4_supp4_source_data/.DS_Store
- __MACOSX/figure_4_supp4_source_data/._.DS_Store
- figure_4_supp4_source_data/panel_B/
- figure_4_supp4_source_data/panel_B/Fig_4_supp4_B.tif
- __MACOSX/figure_4_supp4_source_data/panel_B/
- __MACOSX/figure_4_supp4_source_data/panel_B/._Fig_4_supp4_B.tif
- figure_4_supp4_source_data/panel_A/
- figure_4_supp4_source_data/panel_A/fig_4_supp4_A.tif
- __MACOSX/figure_4_supp4_source_data/panel_A/
- __MACOSX/figure_4_supp4_source_data/panel_A/._fig_4_supp4_A.tif
